# Supplementary material for: An ecological network approach to predict ecosystem service vulnerability to species losses
Source: Nat Commun. 2021 Mar 11;12:1586. doi: 10.1038/s41467-021-21824-x (PMC7952599; doi:10.1038/s41467-021-21824-x)
Supplement: Supplementary file 4 — Supplementary Data 1 [file 41467_2021_21824_MOESM4_ESM.xlsx]

## Sheet: Supplementary Data 1
Supplementary Data 1: Filtered Species Node list for the three salt marsh systems: BSQ-Bahia Falsa de San Quintin, CSM-Carpinteria Salt Marsh, EPB-Estero de Punta Banda. SpeciesID indicates the final species that were included in our analysis. These SpeciesIDs can be merged with the previously published salt marsh food web data (see Hechinger et al. 2011, Ecology Archives E092-066) to obtain spec…
SpeciesID	System
4	BSQ
6	BSQ
7	BSQ
8	BSQ
10	BSQ
11	BSQ
12	BSQ
14	BSQ
15	BSQ
16	BSQ
17	BSQ
18	BSQ
19	BSQ
20	BSQ
21	BSQ
24	BSQ
25	BSQ
26	BSQ
29	BSQ
34	BSQ
35	BSQ
36	BSQ
37	BSQ
38	BSQ
39	BSQ
40	BSQ
41	BSQ
42	BSQ
43	BSQ
45	BSQ
47	BSQ
48	BSQ
53	BSQ
54	BSQ
66	BSQ
75	BSQ
76	BSQ
77	BSQ
79	BSQ
82	BSQ
86	BSQ
88	BSQ
89	BSQ
90	BSQ
91	BSQ
92	BSQ
94	BSQ
96	BSQ
97	BSQ
98	BSQ
100	BSQ
101	BSQ
103	BSQ
104	BSQ
105	BSQ
107	BSQ
108	BSQ
109	BSQ
110	BSQ
111	BSQ
114	BSQ
118	BSQ
119	BSQ
121	BSQ
122	BSQ
125	BSQ
128	BSQ
130	BSQ
131	BSQ
134	BSQ
136	BSQ
137	BSQ
138	BSQ
140	BSQ
145	BSQ
146	BSQ
147	BSQ
148	BSQ
152	BSQ
153	BSQ
156	BSQ
157	BSQ
158	BSQ
160	BSQ
162	BSQ
163	BSQ
164	BSQ
165	BSQ
166	BSQ
167	BSQ
168	BSQ
169	BSQ
171	BSQ
172	BSQ
175	BSQ
176	BSQ
178	BSQ
179	BSQ
181	BSQ
185	BSQ
186	BSQ
187	BSQ
188	BSQ
189	BSQ
190	BSQ
191	BSQ
192	BSQ
193	BSQ
196	BSQ
198	BSQ
203	BSQ
206	BSQ
207	BSQ
208	BSQ
209	BSQ
211	BSQ
5	CSM
6	CSM
7	CSM
8	CSM
9	CSM
10	CSM
11	CSM
12	CSM
16	CSM
21	CSM
25	CSM
35	CSM
44	CSM
47	CSM
50	CSM
51	CSM
53	CSM
61	CSM
64	CSM
65	CSM
66	CSM
67	CSM
68	CSM
70	CSM
71	CSM
72	CSM
73	CSM
75	CSM
76	CSM
79	CSM
82	CSM
86	CSM
87	CSM
89	CSM
90	CSM
92	CSM
93	CSM
94	CSM
99	CSM
100	CSM
102	CSM
104	CSM
106	CSM
109	CSM
110	CSM
111	CSM
112	CSM
113	CSM
114	CSM
115	CSM
116	CSM
118	CSM
119	CSM
120	CSM
121	CSM
122	CSM
125	CSM
127	CSM
132	CSM
139	CSM
140	CSM
141	CSM
143	CSM
144	CSM
145	CSM
146	CSM
147	CSM
148	CSM
151	CSM
154	CSM
155	CSM
157	CSM
158	CSM
159	CSM
161	CSM
163	CSM
164	CSM
168	CSM
169	CSM
170	CSM
172	CSM
173	CSM
174	CSM
175	CSM
176	CSM
177	CSM
178	CSM
181	CSM
182	CSM
183	CSM
187	CSM
189	CSM
190	CSM
194	CSM
197	CSM
198	CSM
201	CSM
202	CSM
204	CSM
205	CSM
207	CSM
208	CSM
209	CSM
210	CSM
211	CSM
212	CSM
213	CSM
4	EPB
6	EPB
7	EPB
8	EPB
9	EPB
10	EPB
11	EPB
12	EPB
14	EPB
16	EPB
17	EPB
21	EPB
22	EPB
23	EPB
26	EPB
27	EPB
28	EPB
29	EPB
30	EPB
31	EPB
32	EPB
33	EPB
35	EPB
45	EPB
46	EPB
47	EPB
48	EPB
49	EPB
50	EPB
52	EPB
53	EPB
55	EPB
56	EPB
57	EPB
58	EPB
59	EPB
60	EPB
61	EPB
62	EPB
63	EPB
64	EPB
68	EPB
69	EPB
71	EPB
73	EPB
74	EPB
75	EPB
76	EPB
78	EPB
79	EPB
80	EPB
81	EPB
82	EPB
83	EPB
84	EPB
85	EPB
86	EPB
87	EPB
90	EPB
92	EPB
94	EPB
95	EPB
100	EPB
104	EPB
109	EPB
110	EPB
111	EPB
112	EPB
113	EPB
114	EPB
115	EPB
117	EPB
118	EPB
119	EPB
121	EPB
122	EPB
123	EPB
124	EPB
125	EPB
126	EPB
129	EPB
130	EPB
131	EPB
132	EPB
133	EPB
134	EPB
135	EPB
136	EPB
137	EPB
140	EPB
141	EPB
142	EPB
145	EPB
146	EPB
147	EPB
149	EPB
150	EPB
152	EPB
153	EPB
154	EPB
157	EPB
158	EPB
159	EPB
160	EPB
164	EPB
165	EPB
167	EPB
168	EPB
169	EPB
172	EPB
173	EPB
174	EPB
175	EPB
178	EPB
179	EPB
180	EPB
181	EPB
182	EPB
184	EPB
186	EPB
189	EPB
190	EPB
191	EPB
195	EPB
196	EPB
197	EPB
198	EPB
199	EPB
200	EPB
203	EPB
205	EPB
206	EPB
207	EPB
208	EPB
209	EPB
211	EPB
