# Supplementary material for: An ecological network approach to predict ecosystem service vulnerability to species losses
Source: Nat Commun. 2021 Mar 11;12:1586. doi: 10.1038/s41467-021-21824-x (PMC7952599; doi:10.1038/s41467-021-21824-x)
Supplement: Supplementary file 5 — Supplementary Data 2 [file 41467_2021_21824_MOESM5_ESM.xlsx]

## Sheet: Supplementary Data 2
Supplementary Data 2: Filtered Edgelists for species trophic interactions in the three salt marsh systems (System): BSQ-Bahia Falsa de San Quintin, CSM-Carpinteria Salt Marsh, EPB-Estero de Punta Banda. ResourceSpeciesID indicates the prey in the trophic interaction. The "from" in the directed edge. ConsumerSpeciesID indicates the predator or consumer in the trophic interaction. The "to" in the d…
ResourceSpeciesID	ConsumerSpeciesID	Type	System
6	21	Feeding	BSQ
24	34	Feeding	BSQ
25	34	Feeding	BSQ
26	34	Feeding	BSQ
35	34	Feeding	BSQ
36	34	Feeding	BSQ
37	34	Feeding	BSQ
38	34	Feeding	BSQ
39	34	Feeding	BSQ
40	34	Feeding	BSQ
41	34	Feeding	BSQ
42	34	Feeding	BSQ
43	34	Feeding	BSQ
45	34	Feeding	BSQ
21	43	Feeding	BSQ
24	43	Feeding	BSQ
25	43	Feeding	BSQ
26	43	Feeding	BSQ
29	43	Feeding	BSQ
34	43	Feeding	BSQ
36	43	Feeding	BSQ
37	43	Feeding	BSQ
38	43	Feeding	BSQ
39	43	Feeding	BSQ
40	43	Feeding	BSQ
41	43	Feeding	BSQ
42	43	Feeding	BSQ
43	43	Feeding	BSQ
45	43	Feeding	BSQ
66	43	Feeding	BSQ
92	43	Feeding	BSQ
100	43	Feeding	BSQ
104	43	Feeding	BSQ
21	45	Feeding	BSQ
24	45	Feeding	BSQ
25	45	Feeding	BSQ
26	45	Feeding	BSQ
29	45	Feeding	BSQ
34	45	Feeding	BSQ
36	45	Feeding	BSQ
37	45	Feeding	BSQ
38	45	Feeding	BSQ
39	45	Feeding	BSQ
40	45	Feeding	BSQ
41	45	Feeding	BSQ
42	45	Feeding	BSQ
43	45	Feeding	BSQ
45	45	Feeding	BSQ
66	45	Feeding	BSQ
92	45	Feeding	BSQ
100	45	Feeding	BSQ
104	45	Feeding	BSQ
12	24	Feeding	BSQ
12	25	Feeding	BSQ
12	26	Feeding	BSQ
12	37	Feeding	BSQ
12	40	Feeding	BSQ
12	41	Feeding	BSQ
12	42	Feeding	BSQ
12	43	Feeding	BSQ
12	45	Feeding	BSQ
122	47	Feeding	BSQ
24	48	Feeding	BSQ
25	48	Feeding	BSQ
26	48	Feeding	BSQ
29	48	Feeding	BSQ
34	48	Feeding	BSQ
36	48	Feeding	BSQ
37	48	Feeding	BSQ
38	48	Feeding	BSQ
39	48	Feeding	BSQ
40	48	Feeding	BSQ
41	48	Feeding	BSQ
42	48	Feeding	BSQ
43	48	Feeding	BSQ
45	48	Feeding	BSQ
66	48	Feeding	BSQ
92	48	Feeding	BSQ
24	53	Feeding	BSQ
25	53	Feeding	BSQ
26	53	Feeding	BSQ
29	53	Feeding	BSQ
34	53	Feeding	BSQ
35	53	Feeding	BSQ
36	53	Feeding	BSQ
37	53	Feeding	BSQ
38	53	Feeding	BSQ
39	53	Feeding	BSQ
40	53	Feeding	BSQ
41	53	Feeding	BSQ
42	53	Feeding	BSQ
43	53	Feeding	BSQ
45	53	Feeding	BSQ
12	66	Feeding	BSQ
12	66	Feeding	BSQ
6	75	Feeding	BSQ
6	77	Feeding	BSQ
6	79	Feeding	BSQ
145	86	Feeding	BSQ
146	86	Feeding	BSQ
147	86	Feeding	BSQ
148	86	Feeding	BSQ
152	86	Feeding	BSQ
153	86	Feeding	BSQ
156	86	Feeding	BSQ
157	86	Feeding	BSQ
158	86	Feeding	BSQ
160	86	Feeding	BSQ
162	86	Feeding	BSQ
163	86	Feeding	BSQ
164	86	Feeding	BSQ
165	86	Feeding	BSQ
166	86	Feeding	BSQ
167	86	Feeding	BSQ
168	86	Feeding	BSQ
169	86	Feeding	BSQ
171	86	Feeding	BSQ
172	86	Feeding	BSQ
175	86	Feeding	BSQ
176	86	Feeding	BSQ
178	86	Feeding	BSQ
179	86	Feeding	BSQ
181	86	Feeding	BSQ
185	86	Feeding	BSQ
186	86	Feeding	BSQ
187	86	Feeding	BSQ
188	86	Feeding	BSQ
189	86	Feeding	BSQ
190	86	Feeding	BSQ
191	86	Feeding	BSQ
192	86	Feeding	BSQ
193	86	Feeding	BSQ
196	86	Feeding	BSQ
198	86	Feeding	BSQ
203	86	Feeding	BSQ
206	86	Feeding	BSQ
207	86	Feeding	BSQ
208	86	Feeding	BSQ
209	86	Feeding	BSQ
145	90	Feeding	BSQ
146	90	Feeding	BSQ
147	90	Feeding	BSQ
148	90	Feeding	BSQ
152	90	Feeding	BSQ
153	90	Feeding	BSQ
156	90	Feeding	BSQ
157	90	Feeding	BSQ
158	90	Feeding	BSQ
160	90	Feeding	BSQ
162	90	Feeding	BSQ
163	90	Feeding	BSQ
164	90	Feeding	BSQ
165	90	Feeding	BSQ
166	90	Feeding	BSQ
167	90	Feeding	BSQ
168	90	Feeding	BSQ
169	90	Feeding	BSQ
171	90	Feeding	BSQ
172	90	Feeding	BSQ
175	90	Feeding	BSQ
176	90	Feeding	BSQ
178	90	Feeding	BSQ
179	90	Feeding	BSQ
181	90	Feeding	BSQ
185	90	Feeding	BSQ
186	90	Feeding	BSQ
187	90	Feeding	BSQ
188	90	Feeding	BSQ
189	90	Feeding	BSQ
190	90	Feeding	BSQ
191	90	Feeding	BSQ
192	90	Feeding	BSQ
193	90	Feeding	BSQ
196	90	Feeding	BSQ
198	90	Feeding	BSQ
203	90	Feeding	BSQ
206	90	Feeding	BSQ
207	90	Feeding	BSQ
208	90	Feeding	BSQ
209	90	Feeding	BSQ
6	91	Feeding	BSQ
10	91	Feeding	BSQ
12	92	Feeding	BSQ
6	94	Feeding	BSQ
6	96	Feeding	BSQ
10	96	Feeding	BSQ
6	97	Feeding	BSQ
10	97	Feeding	BSQ
6	98	Feeding	BSQ
10	98	Feeding	BSQ
6	101	Feeding	BSQ
10	101	Feeding	BSQ
6	103	Feeding	BSQ
12	104	Feeding	BSQ
6	105	Feeding	BSQ
10	105	Feeding	BSQ
6	107	Feeding	BSQ
6	110	Feeding	BSQ
6	94	Feeding	BSQ
12	111	Feeding	BSQ
6	114	Feeding	BSQ
10	114	Feeding	BSQ
14	114	Feeding	BSQ
15	114	Feeding	BSQ
16	114	Feeding	BSQ
20	114	Feeding	BSQ
24	114	Feeding	BSQ
25	114	Feeding	BSQ
26	114	Feeding	BSQ
29	114	Feeding	BSQ
34	114	Feeding	BSQ
35	114	Feeding	BSQ
36	114	Feeding	BSQ
37	114	Feeding	BSQ
38	114	Feeding	BSQ
39	114	Feeding	BSQ
40	114	Feeding	BSQ
41	114	Feeding	BSQ
42	114	Feeding	BSQ
43	114	Feeding	BSQ
45	114	Feeding	BSQ
48	114	Feeding	BSQ
53	114	Feeding	BSQ
66	114	Feeding	BSQ
75	114	Feeding	BSQ
77	114	Feeding	BSQ
79	114	Feeding	BSQ
82	114	Feeding	BSQ
91	114	Feeding	BSQ
96	114	Feeding	BSQ
97	114	Feeding	BSQ
98	114	Feeding	BSQ
101	114	Feeding	BSQ
105	114	Feeding	BSQ
107	114	Feeding	BSQ
94	114	Feeding	BSQ
94	114	Feeding	BSQ
10	118	Feeding	BSQ
21	118	Feeding	BSQ
24	118	Feeding	BSQ
25	118	Feeding	BSQ
26	118	Feeding	BSQ
29	118	Feeding	BSQ
34	118	Feeding	BSQ
36	118	Feeding	BSQ
37	118	Feeding	BSQ
38	118	Feeding	BSQ
39	118	Feeding	BSQ
40	118	Feeding	BSQ
41	118	Feeding	BSQ
42	118	Feeding	BSQ
43	118	Feeding	BSQ
45	118	Feeding	BSQ
66	118	Feeding	BSQ
92	118	Feeding	BSQ
104	118	Feeding	BSQ
21	119	Feeding	BSQ
24	119	Feeding	BSQ
25	119	Feeding	BSQ
26	119	Feeding	BSQ
29	119	Feeding	BSQ
34	119	Feeding	BSQ
36	119	Feeding	BSQ
37	119	Feeding	BSQ
38	119	Feeding	BSQ
39	119	Feeding	BSQ
40	119	Feeding	BSQ
41	119	Feeding	BSQ
42	119	Feeding	BSQ
43	119	Feeding	BSQ
45	119	Feeding	BSQ
66	119	Feeding	BSQ
89	119	Feeding	BSQ
91	119	Feeding	BSQ
96	119	Feeding	BSQ
97	119	Feeding	BSQ
98	119	Feeding	BSQ
100	119	Feeding	BSQ
101	119	Feeding	BSQ
103	119	Feeding	BSQ
104	119	Feeding	BSQ
105	119	Feeding	BSQ
107	119	Feeding	BSQ
108	119	Feeding	BSQ
110	119	Feeding	BSQ
10	121	Feeding	BSQ
24	121	Feeding	BSQ
25	121	Feeding	BSQ
26	121	Feeding	BSQ
29	121	Feeding	BSQ
34	121	Feeding	BSQ
35	121	Feeding	BSQ
36	121	Feeding	BSQ
37	121	Feeding	BSQ
38	121	Feeding	BSQ
39	121	Feeding	BSQ
40	121	Feeding	BSQ
41	121	Feeding	BSQ
42	121	Feeding	BSQ
43	121	Feeding	BSQ
45	121	Feeding	BSQ
24	121	Feeding	BSQ
25	121	Feeding	BSQ
26	121	Feeding	BSQ
29	121	Feeding	BSQ
34	121	Feeding	BSQ
36	121	Feeding	BSQ
37	121	Feeding	BSQ
38	121	Feeding	BSQ
39	121	Feeding	BSQ
40	121	Feeding	BSQ
41	121	Feeding	BSQ
42	121	Feeding	BSQ
43	121	Feeding	BSQ
45	121	Feeding	BSQ
53	121	Feeding	BSQ
66	121	Feeding	BSQ
75	121	Feeding	BSQ
76	121	Feeding	BSQ
89	121	Feeding	BSQ
91	121	Feeding	BSQ
92	121	Feeding	BSQ
96	121	Feeding	BSQ
97	121	Feeding	BSQ
98	121	Feeding	BSQ
100	121	Feeding	BSQ
101	121	Feeding	BSQ
103	121	Feeding	BSQ
104	121	Feeding	BSQ
105	121	Feeding	BSQ
107	121	Feeding	BSQ
108	121	Feeding	BSQ
110	121	Feeding	BSQ
86	121	Feeding	BSQ
90	121	Feeding	BSQ
94	121	Feeding	BSQ
10	122	Feeding	BSQ
88	122	Feeding	BSQ
89	122	Feeding	BSQ
91	122	Feeding	BSQ
96	122	Feeding	BSQ
97	122	Feeding	BSQ
98	122	Feeding	BSQ
100	122	Feeding	BSQ
101	122	Feeding	BSQ
103	122	Feeding	BSQ
105	122	Feeding	BSQ
107	122	Feeding	BSQ
108	122	Feeding	BSQ
109	122	Feeding	BSQ
110	122	Feeding	BSQ
94	122	Feeding	BSQ
94	122	Feeding	BSQ
111	122	Feeding	BSQ
114	122	Feeding	BSQ
119	122	Feeding	BSQ
121	122	Feeding	BSQ
136	122	Feeding	BSQ
138	122	Feeding	BSQ
211	122	Feeding	BSQ
24	125	Feeding	BSQ
34	125	Feeding	BSQ
36	125	Feeding	BSQ
37	125	Feeding	BSQ
38	125	Feeding	BSQ
39	125	Feeding	BSQ
40	125	Feeding	BSQ
41	125	Feeding	BSQ
42	125	Feeding	BSQ
43	125	Feeding	BSQ
45	125	Feeding	BSQ
53	125	Feeding	BSQ
88	125	Feeding	BSQ
89	125	Feeding	BSQ
91	125	Feeding	BSQ
96	125	Feeding	BSQ
97	125	Feeding	BSQ
98	125	Feeding	BSQ
100	125	Feeding	BSQ
101	125	Feeding	BSQ
103	125	Feeding	BSQ
105	125	Feeding	BSQ
108	125	Feeding	BSQ
109	125	Feeding	BSQ
111	125	Feeding	BSQ
114	125	Feeding	BSQ
119	125	Feeding	BSQ
121	125	Feeding	BSQ
136	125	Feeding	BSQ
138	125	Feeding	BSQ
211	125	Feeding	BSQ
10	128	Feeding	BSQ
111	130	Feeding	BSQ
114	130	Feeding	BSQ
118	130	Feeding	BSQ
119	130	Feeding	BSQ
121	130	Feeding	BSQ
125	130	Feeding	BSQ
136	130	Feeding	BSQ
138	130	Feeding	BSQ
211	130	Feeding	BSQ
34	131	Feeding	BSQ
111	131	Feeding	BSQ
114	131	Feeding	BSQ
211	131	Feeding	BSQ
34	134	Feeding	BSQ
111	134	Feeding	BSQ
114	134	Feeding	BSQ
211	134	Feeding	BSQ
24	136	Feeding	BSQ
34	136	Feeding	BSQ
36	136	Feeding	BSQ
37	136	Feeding	BSQ
38	136	Feeding	BSQ
39	136	Feeding	BSQ
40	136	Feeding	BSQ
41	136	Feeding	BSQ
42	136	Feeding	BSQ
89	136	Feeding	BSQ
91	136	Feeding	BSQ
96	136	Feeding	BSQ
97	136	Feeding	BSQ
98	136	Feeding	BSQ
100	136	Feeding	BSQ
101	136	Feeding	BSQ
103	136	Feeding	BSQ
105	136	Feeding	BSQ
107	136	Feeding	BSQ
108	136	Feeding	BSQ
110	136	Feeding	BSQ
111	137	Feeding	BSQ
114	137	Feeding	BSQ
119	137	Feeding	BSQ
136	137	Feeding	BSQ
211	137	Feeding	BSQ
21	138	Feeding	BSQ
24	138	Feeding	BSQ
25	138	Feeding	BSQ
26	138	Feeding	BSQ
29	138	Feeding	BSQ
34	138	Feeding	BSQ
36	138	Feeding	BSQ
37	138	Feeding	BSQ
38	138	Feeding	BSQ
39	138	Feeding	BSQ
40	138	Feeding	BSQ
41	138	Feeding	BSQ
42	138	Feeding	BSQ
43	138	Feeding	BSQ
45	138	Feeding	BSQ
66	138	Feeding	BSQ
89	138	Feeding	BSQ
92	138	Feeding	BSQ
100	138	Feeding	BSQ
103	138	Feeding	BSQ
104	138	Feeding	BSQ
111	140	Feeding	BSQ
114	140	Feeding	BSQ
119	140	Feeding	BSQ
136	140	Feeding	BSQ
138	140	Feeding	BSQ
211	140	Feeding	BSQ
12	145	Feeding	BSQ
14	145	Feeding	BSQ
15	145	Feeding	BSQ
16	145	Feeding	BSQ
75	145	Feeding	BSQ
91	145	Feeding	BSQ
96	145	Feeding	BSQ
97	145	Feeding	BSQ
98	145	Feeding	BSQ
101	145	Feeding	BSQ
105	145	Feeding	BSQ
107	145	Feeding	BSQ
86	145	Feeding	BSQ
90	145	Feeding	BSQ
94	145	Feeding	BSQ
94	145	Feeding	BSQ
24	146	Feeding	BSQ
25	146	Feeding	BSQ
26	146	Feeding	BSQ
29	146	Feeding	BSQ
34	146	Feeding	BSQ
35	146	Feeding	BSQ
36	146	Feeding	BSQ
37	146	Feeding	BSQ
38	146	Feeding	BSQ
39	146	Feeding	BSQ
40	146	Feeding	BSQ
41	146	Feeding	BSQ
42	146	Feeding	BSQ
43	146	Feeding	BSQ
45	146	Feeding	BSQ
53	146	Feeding	BSQ
66	146	Feeding	BSQ
77	146	Feeding	BSQ
79	146	Feeding	BSQ
88	146	Feeding	BSQ
89	146	Feeding	BSQ
91	146	Feeding	BSQ
94	146	Feeding	BSQ
96	146	Feeding	BSQ
97	146	Feeding	BSQ
98	146	Feeding	BSQ
101	146	Feeding	BSQ
105	146	Feeding	BSQ
107	146	Feeding	BSQ
108	146	Feeding	BSQ
109	146	Feeding	BSQ
114	146	Feeding	BSQ
119	146	Feeding	BSQ
136	146	Feeding	BSQ
138	146	Feeding	BSQ
114	147	Feeding	BSQ
118	147	Feeding	BSQ
119	147	Feeding	BSQ
121	147	Feeding	BSQ
122	147	Feeding	BSQ
125	147	Feeding	BSQ
136	147	Feeding	BSQ
138	147	Feeding	BSQ
118	148	Feeding	BSQ
121	148	Feeding	BSQ
4	152	Feeding	BSQ
7	152	Feeding	BSQ
8	152	Feeding	BSQ
10	152	Feeding	BSQ
11	152	Feeding	BSQ
14	152	Feeding	BSQ
15	152	Feeding	BSQ
16	152	Feeding	BSQ
17	152	Feeding	BSQ
18	152	Feeding	BSQ
19	152	Feeding	BSQ
20	152	Feeding	BSQ
48	152	Feeding	BSQ
75	152	Feeding	BSQ
91	152	Feeding	BSQ
96	152	Feeding	BSQ
97	152	Feeding	BSQ
98	152	Feeding	BSQ
101	152	Feeding	BSQ
105	152	Feeding	BSQ
107	152	Feeding	BSQ
94	152	Feeding	BSQ
94	152	Feeding	BSQ
118	153	Feeding	BSQ
119	153	Feeding	BSQ
121	153	Feeding	BSQ
122	153	Feeding	BSQ
125	153	Feeding	BSQ
128	153	Feeding	BSQ
136	153	Feeding	BSQ
138	153	Feeding	BSQ
88	156	Feeding	BSQ
94	156	Feeding	BSQ
114	156	Feeding	BSQ
66	157	Feeding	BSQ
114	157	Feeding	BSQ
118	157	Feeding	BSQ
121	157	Feeding	BSQ
118	158	Feeding	BSQ
119	158	Feeding	BSQ
121	158	Feeding	BSQ
136	158	Feeding	BSQ
138	158	Feeding	BSQ
75	160	Feeding	BSQ
77	160	Feeding	BSQ
79	160	Feeding	BSQ
82	160	Feeding	BSQ
88	160	Feeding	BSQ
91	160	Feeding	BSQ
94	160	Feeding	BSQ
96	160	Feeding	BSQ
97	160	Feeding	BSQ
98	160	Feeding	BSQ
101	160	Feeding	BSQ
105	160	Feeding	BSQ
107	160	Feeding	BSQ
109	160	Feeding	BSQ
114	160	Feeding	BSQ
121	160	Feeding	BSQ
122	160	Feeding	BSQ
118	162	Feeding	BSQ
119	162	Feeding	BSQ
121	162	Feeding	BSQ
122	162	Feeding	BSQ
125	162	Feeding	BSQ
128	162	Feeding	BSQ
136	162	Feeding	BSQ
138	162	Feeding	BSQ
118	163	Feeding	BSQ
119	163	Feeding	BSQ
121	163	Feeding	BSQ
122	163	Feeding	BSQ
125	163	Feeding	BSQ
128	163	Feeding	BSQ
136	163	Feeding	BSQ
138	163	Feeding	BSQ
24	164	Feeding	BSQ
25	164	Feeding	BSQ
26	164	Feeding	BSQ
29	164	Feeding	BSQ
34	164	Feeding	BSQ
35	164	Feeding	BSQ
36	164	Feeding	BSQ
37	164	Feeding	BSQ
38	164	Feeding	BSQ
39	164	Feeding	BSQ
40	164	Feeding	BSQ
41	164	Feeding	BSQ
42	164	Feeding	BSQ
43	164	Feeding	BSQ
45	164	Feeding	BSQ
53	164	Feeding	BSQ
77	164	Feeding	BSQ
79	164	Feeding	BSQ
88	164	Feeding	BSQ
89	164	Feeding	BSQ
91	164	Feeding	BSQ
96	164	Feeding	BSQ
97	164	Feeding	BSQ
98	164	Feeding	BSQ
101	164	Feeding	BSQ
105	164	Feeding	BSQ
107	164	Feeding	BSQ
108	164	Feeding	BSQ
109	164	Feeding	BSQ
121	164	Feeding	BSQ
91	165	Feeding	BSQ
96	165	Feeding	BSQ
97	165	Feeding	BSQ
98	165	Feeding	BSQ
101	165	Feeding	BSQ
105	165	Feeding	BSQ
107	165	Feeding	BSQ
114	165	Feeding	BSQ
118	165	Feeding	BSQ
119	165	Feeding	BSQ
121	165	Feeding	BSQ
122	165	Feeding	BSQ
125	165	Feeding	BSQ
136	165	Feeding	BSQ
138	165	Feeding	BSQ
118	166	Feeding	BSQ
119	166	Feeding	BSQ
121	166	Feeding	BSQ
136	166	Feeding	BSQ
138	166	Feeding	BSQ
118	167	Feeding	BSQ
119	167	Feeding	BSQ
121	167	Feeding	BSQ
136	167	Feeding	BSQ
138	167	Feeding	BSQ
118	168	Feeding	BSQ
119	168	Feeding	BSQ
121	168	Feeding	BSQ
122	168	Feeding	BSQ
125	168	Feeding	BSQ
128	168	Feeding	BSQ
136	168	Feeding	BSQ
138	168	Feeding	BSQ
118	169	Feeding	BSQ
119	169	Feeding	BSQ
121	169	Feeding	BSQ
122	169	Feeding	BSQ
125	169	Feeding	BSQ
128	169	Feeding	BSQ
136	169	Feeding	BSQ
138	169	Feeding	BSQ
77	171	Feeding	BSQ
107	171	Feeding	BSQ
109	171	Feeding	BSQ
114	171	Feeding	BSQ
24	172	Feeding	BSQ
25	172	Feeding	BSQ
26	172	Feeding	BSQ
29	172	Feeding	BSQ
34	172	Feeding	BSQ
35	172	Feeding	BSQ
36	172	Feeding	BSQ
37	172	Feeding	BSQ
38	172	Feeding	BSQ
39	172	Feeding	BSQ
40	172	Feeding	BSQ
41	172	Feeding	BSQ
42	172	Feeding	BSQ
43	172	Feeding	BSQ
45	172	Feeding	BSQ
53	172	Feeding	BSQ
77	172	Feeding	BSQ
79	172	Feeding	BSQ
94	172	Feeding	BSQ
86	172	Feeding	BSQ
90	172	Feeding	BSQ
119	172	Feeding	BSQ
136	172	Feeding	BSQ
138	172	Feeding	BSQ
111	175	Feeding	BSQ
114	175	Feeding	BSQ
119	175	Feeding	BSQ
136	175	Feeding	BSQ
138	175	Feeding	BSQ
211	175	Feeding	BSQ
24	176	Feeding	BSQ
25	176	Feeding	BSQ
26	176	Feeding	BSQ
29	176	Feeding	BSQ
34	176	Feeding	BSQ
35	176	Feeding	BSQ
36	176	Feeding	BSQ
37	176	Feeding	BSQ
38	176	Feeding	BSQ
39	176	Feeding	BSQ
40	176	Feeding	BSQ
41	176	Feeding	BSQ
42	176	Feeding	BSQ
43	176	Feeding	BSQ
45	176	Feeding	BSQ
53	176	Feeding	BSQ
75	176	Feeding	BSQ
76	176	Feeding	BSQ
77	176	Feeding	BSQ
79	176	Feeding	BSQ
82	176	Feeding	BSQ
89	176	Feeding	BSQ
91	176	Feeding	BSQ
96	176	Feeding	BSQ
97	176	Feeding	BSQ
98	176	Feeding	BSQ
101	176	Feeding	BSQ
103	176	Feeding	BSQ
105	176	Feeding	BSQ
107	176	Feeding	BSQ
108	176	Feeding	BSQ
94	176	Feeding	BSQ
94	176	Feeding	BSQ
119	176	Feeding	BSQ
121	176	Feeding	BSQ
136	176	Feeding	BSQ
138	176	Feeding	BSQ
24	178	Feeding	BSQ
25	178	Feeding	BSQ
26	178	Feeding	BSQ
29	178	Feeding	BSQ
34	178	Feeding	BSQ
35	178	Feeding	BSQ
36	178	Feeding	BSQ
37	178	Feeding	BSQ
38	178	Feeding	BSQ
39	178	Feeding	BSQ
40	178	Feeding	BSQ
41	178	Feeding	BSQ
42	178	Feeding	BSQ
43	178	Feeding	BSQ
45	178	Feeding	BSQ
53	178	Feeding	BSQ
77	178	Feeding	BSQ
79	178	Feeding	BSQ
88	178	Feeding	BSQ
91	178	Feeding	BSQ
94	178	Feeding	BSQ
96	178	Feeding	BSQ
97	178	Feeding	BSQ
98	178	Feeding	BSQ
100	178	Feeding	BSQ
101	178	Feeding	BSQ
103	178	Feeding	BSQ
105	178	Feeding	BSQ
107	178	Feeding	BSQ
109	178	Feeding	BSQ
94	178	Feeding	BSQ
94	178	Feeding	BSQ
121	178	Feeding	BSQ
4	179	Feeding	BSQ
7	179	Feeding	BSQ
8	179	Feeding	BSQ
10	179	Feeding	BSQ
11	179	Feeding	BSQ
14	179	Feeding	BSQ
15	179	Feeding	BSQ
16	179	Feeding	BSQ
17	179	Feeding	BSQ
18	179	Feeding	BSQ
19	179	Feeding	BSQ
20	179	Feeding	BSQ
48	179	Feeding	BSQ
75	179	Feeding	BSQ
91	179	Feeding	BSQ
96	179	Feeding	BSQ
97	179	Feeding	BSQ
98	179	Feeding	BSQ
101	179	Feeding	BSQ
105	179	Feeding	BSQ
107	179	Feeding	BSQ
86	179	Feeding	BSQ
90	179	Feeding	BSQ
94	179	Feeding	BSQ
94	179	Feeding	BSQ
24	181	Feeding	BSQ
25	181	Feeding	BSQ
26	181	Feeding	BSQ
29	181	Feeding	BSQ
34	181	Feeding	BSQ
35	181	Feeding	BSQ
36	181	Feeding	BSQ
37	181	Feeding	BSQ
38	181	Feeding	BSQ
39	181	Feeding	BSQ
40	181	Feeding	BSQ
41	181	Feeding	BSQ
42	181	Feeding	BSQ
43	181	Feeding	BSQ
45	181	Feeding	BSQ
53	181	Feeding	BSQ
82	181	Feeding	BSQ
88	181	Feeding	BSQ
89	181	Feeding	BSQ
91	181	Feeding	BSQ
96	181	Feeding	BSQ
97	181	Feeding	BSQ
98	181	Feeding	BSQ
101	181	Feeding	BSQ
103	181	Feeding	BSQ
105	181	Feeding	BSQ
107	181	Feeding	BSQ
108	181	Feeding	BSQ
109	181	Feeding	BSQ
114	181	Feeding	BSQ
119	181	Feeding	BSQ
136	181	Feeding	BSQ
138	181	Feeding	BSQ
4	185	Feeding	BSQ
7	185	Feeding	BSQ
8	185	Feeding	BSQ
10	185	Feeding	BSQ
11	185	Feeding	BSQ
14	185	Feeding	BSQ
15	185	Feeding	BSQ
16	185	Feeding	BSQ
17	185	Feeding	BSQ
18	185	Feeding	BSQ
19	185	Feeding	BSQ
20	185	Feeding	BSQ
48	185	Feeding	BSQ
75	185	Feeding	BSQ
91	185	Feeding	BSQ
96	185	Feeding	BSQ
97	185	Feeding	BSQ
98	185	Feeding	BSQ
101	185	Feeding	BSQ
105	185	Feeding	BSQ
107	185	Feeding	BSQ
86	185	Feeding	BSQ
90	185	Feeding	BSQ
94	185	Feeding	BSQ
94	185	Feeding	BSQ
118	186	Feeding	BSQ
121	186	Feeding	BSQ
122	186	Feeding	BSQ
125	186	Feeding	BSQ
128	186	Feeding	BSQ
91	187	Feeding	BSQ
96	187	Feeding	BSQ
97	187	Feeding	BSQ
98	187	Feeding	BSQ
101	187	Feeding	BSQ
105	187	Feeding	BSQ
107	187	Feeding	BSQ
114	187	Feeding	BSQ
118	187	Feeding	BSQ
119	187	Feeding	BSQ
121	187	Feeding	BSQ
122	187	Feeding	BSQ
125	187	Feeding	BSQ
136	187	Feeding	BSQ
138	187	Feeding	BSQ
88	188	Feeding	BSQ
94	188	Feeding	BSQ
109	188	Feeding	BSQ
66	189	Feeding	BSQ
114	189	Feeding	BSQ
118	189	Feeding	BSQ
118	190	Feeding	BSQ
119	190	Feeding	BSQ
121	190	Feeding	BSQ
122	190	Feeding	BSQ
125	190	Feeding	BSQ
128	190	Feeding	BSQ
136	190	Feeding	BSQ
138	190	Feeding	BSQ
114	191	Feeding	BSQ
118	191	Feeding	BSQ
119	191	Feeding	BSQ
121	191	Feeding	BSQ
122	191	Feeding	BSQ
125	191	Feeding	BSQ
136	191	Feeding	BSQ
138	191	Feeding	BSQ
24	192	Feeding	BSQ
25	192	Feeding	BSQ
26	192	Feeding	BSQ
29	192	Feeding	BSQ
34	192	Feeding	BSQ
35	192	Feeding	BSQ
36	192	Feeding	BSQ
37	192	Feeding	BSQ
38	192	Feeding	BSQ
39	192	Feeding	BSQ
40	192	Feeding	BSQ
41	192	Feeding	BSQ
42	192	Feeding	BSQ
43	192	Feeding	BSQ
45	192	Feeding	BSQ
53	192	Feeding	BSQ
77	192	Feeding	BSQ
79	192	Feeding	BSQ
88	192	Feeding	BSQ
89	192	Feeding	BSQ
91	192	Feeding	BSQ
96	192	Feeding	BSQ
97	192	Feeding	BSQ
98	192	Feeding	BSQ
101	192	Feeding	BSQ
105	192	Feeding	BSQ
107	192	Feeding	BSQ
108	192	Feeding	BSQ
109	192	Feeding	BSQ
121	192	Feeding	BSQ
118	193	Feeding	BSQ
119	193	Feeding	BSQ
121	193	Feeding	BSQ
136	193	Feeding	BSQ
138	193	Feeding	BSQ
24	196	Feeding	BSQ
25	196	Feeding	BSQ
26	196	Feeding	BSQ
29	196	Feeding	BSQ
34	196	Feeding	BSQ
35	196	Feeding	BSQ
36	196	Feeding	BSQ
37	196	Feeding	BSQ
38	196	Feeding	BSQ
39	196	Feeding	BSQ
40	196	Feeding	BSQ
41	196	Feeding	BSQ
42	196	Feeding	BSQ
43	196	Feeding	BSQ
45	196	Feeding	BSQ
53	196	Feeding	BSQ
75	196	Feeding	BSQ
76	196	Feeding	BSQ
77	196	Feeding	BSQ
79	196	Feeding	BSQ
82	196	Feeding	BSQ
89	196	Feeding	BSQ
91	196	Feeding	BSQ
96	196	Feeding	BSQ
97	196	Feeding	BSQ
98	196	Feeding	BSQ
101	196	Feeding	BSQ
103	196	Feeding	BSQ
105	196	Feeding	BSQ
107	196	Feeding	BSQ
108	196	Feeding	BSQ
94	196	Feeding	BSQ
94	196	Feeding	BSQ
119	196	Feeding	BSQ
121	196	Feeding	BSQ
136	196	Feeding	BSQ
138	196	Feeding	BSQ
94	198	Feeding	BSQ
114	198	Feeding	BSQ
118	198	Feeding	BSQ
119	198	Feeding	BSQ
121	198	Feeding	BSQ
122	198	Feeding	BSQ
125	198	Feeding	BSQ
136	198	Feeding	BSQ
138	198	Feeding	BSQ
94	203	Feeding	BSQ
114	203	Feeding	BSQ
118	203	Feeding	BSQ
119	203	Feeding	BSQ
121	203	Feeding	BSQ
122	203	Feeding	BSQ
125	203	Feeding	BSQ
136	203	Feeding	BSQ
138	203	Feeding	BSQ
66	206	Feeding	BSQ
114	206	Feeding	BSQ
118	206	Feeding	BSQ
6	207	Feeding	BSQ
24	207	Feeding	BSQ
25	207	Feeding	BSQ
26	207	Feeding	BSQ
29	207	Feeding	BSQ
34	207	Feeding	BSQ
35	207	Feeding	BSQ
36	207	Feeding	BSQ
37	207	Feeding	BSQ
38	207	Feeding	BSQ
39	207	Feeding	BSQ
40	207	Feeding	BSQ
41	207	Feeding	BSQ
42	207	Feeding	BSQ
43	207	Feeding	BSQ
45	207	Feeding	BSQ
53	207	Feeding	BSQ
75	207	Feeding	BSQ
77	207	Feeding	BSQ
79	207	Feeding	BSQ
89	207	Feeding	BSQ
94	207	Feeding	BSQ
103	207	Feeding	BSQ
108	207	Feeding	BSQ
82	208	Feeding	BSQ
114	208	Feeding	BSQ
24	209	Feeding	BSQ
25	209	Feeding	BSQ
26	209	Feeding	BSQ
29	209	Feeding	BSQ
34	209	Feeding	BSQ
35	209	Feeding	BSQ
36	209	Feeding	BSQ
37	209	Feeding	BSQ
38	209	Feeding	BSQ
39	209	Feeding	BSQ
40	209	Feeding	BSQ
41	209	Feeding	BSQ
42	209	Feeding	BSQ
43	209	Feeding	BSQ
45	209	Feeding	BSQ
53	209	Feeding	BSQ
66	209	Feeding	BSQ
77	209	Feeding	BSQ
79	209	Feeding	BSQ
88	209	Feeding	BSQ
89	209	Feeding	BSQ
91	209	Feeding	BSQ
96	209	Feeding	BSQ
97	209	Feeding	BSQ
98	209	Feeding	BSQ
101	209	Feeding	BSQ
103	209	Feeding	BSQ
105	209	Feeding	BSQ
107	209	Feeding	BSQ
108	209	Feeding	BSQ
109	209	Feeding	BSQ
86	209	Feeding	BSQ
90	209	Feeding	BSQ
94	209	Feeding	BSQ
94	209	Feeding	BSQ
111	209	Feeding	BSQ
114	209	Feeding	BSQ
119	209	Feeding	BSQ
136	209	Feeding	BSQ
138	209	Feeding	BSQ
211	209	Feeding	BSQ
111	211	Feeding	BSQ
6	21	Feeding	CSM
12	25	Feeding	CSM
12	44	Feeding	CSM
122	47	Feeding	CSM
127	47	Feeding	CSM
113	50	Feeding	CSM
25	51	Feeding	CSM
35	51	Feeding	CSM
44	51	Feeding	CSM
25	53	Feeding	CSM
35	53	Feeding	CSM
44	53	Feeding	CSM
12	61	Feeding	CSM
6	64	Feeding	CSM
12	64	Feeding	CSM
6	65	Feeding	CSM
12	65	Feeding	CSM
25	65	Feeding	CSM
44	65	Feeding	CSM
61	65	Feeding	CSM
64	65	Feeding	CSM
65	65	Feeding	CSM
66	65	Feeding	CSM
67	65	Feeding	CSM
68	65	Feeding	CSM
70	65	Feeding	CSM
71	65	Feeding	CSM
72	65	Feeding	CSM
73	65	Feeding	CSM
12	66	Feeding	CSM
6	67	Feeding	CSM
12	67	Feeding	CSM
25	67	Feeding	CSM
44	67	Feeding	CSM
61	67	Feeding	CSM
64	67	Feeding	CSM
65	67	Feeding	CSM
66	67	Feeding	CSM
67	67	Feeding	CSM
68	67	Feeding	CSM
70	67	Feeding	CSM
71	67	Feeding	CSM
72	67	Feeding	CSM
73	67	Feeding	CSM
6	68	Feeding	CSM
12	68	Feeding	CSM
6	70	Feeding	CSM
12	70	Feeding	CSM
25	70	Feeding	CSM
44	70	Feeding	CSM
61	70	Feeding	CSM
64	70	Feeding	CSM
65	70	Feeding	CSM
66	70	Feeding	CSM
67	70	Feeding	CSM
68	70	Feeding	CSM
70	70	Feeding	CSM
71	70	Feeding	CSM
72	70	Feeding	CSM
73	70	Feeding	CSM
12	71	Feeding	CSM
25	71	Feeding	CSM
44	71	Feeding	CSM
61	71	Feeding	CSM
64	71	Feeding	CSM
65	71	Feeding	CSM
66	71	Feeding	CSM
67	71	Feeding	CSM
68	71	Feeding	CSM
70	71	Feeding	CSM
71	71	Feeding	CSM
72	71	Feeding	CSM
73	71	Feeding	CSM
12	72	Feeding	CSM
25	72	Feeding	CSM
44	72	Feeding	CSM
61	72	Feeding	CSM
64	72	Feeding	CSM
65	72	Feeding	CSM
66	72	Feeding	CSM
67	72	Feeding	CSM
68	72	Feeding	CSM
70	72	Feeding	CSM
71	72	Feeding	CSM
72	72	Feeding	CSM
73	72	Feeding	CSM
12	73	Feeding	CSM
12	61	Feeding	CSM
12	64	Feeding	CSM
12	65	Feeding	CSM
12	66	Feeding	CSM
12	67	Feeding	CSM
12	68	Feeding	CSM
12	70	Feeding	CSM
12	71	Feeding	CSM
12	72	Feeding	CSM
12	73	Feeding	CSM
6	75	Feeding	CSM
6	79	Feeding	CSM
141	86	Feeding	CSM
143	86	Feeding	CSM
144	86	Feeding	CSM
145	86	Feeding	CSM
146	86	Feeding	CSM
147	86	Feeding	CSM
148	86	Feeding	CSM
151	86	Feeding	CSM
154	86	Feeding	CSM
155	86	Feeding	CSM
157	86	Feeding	CSM
158	86	Feeding	CSM
159	86	Feeding	CSM
161	86	Feeding	CSM
163	86	Feeding	CSM
164	86	Feeding	CSM
168	86	Feeding	CSM
169	86	Feeding	CSM
170	86	Feeding	CSM
172	86	Feeding	CSM
173	86	Feeding	CSM
174	86	Feeding	CSM
175	86	Feeding	CSM
176	86	Feeding	CSM
177	86	Feeding	CSM
178	86	Feeding	CSM
181	86	Feeding	CSM
182	86	Feeding	CSM
183	86	Feeding	CSM
187	86	Feeding	CSM
189	86	Feeding	CSM
190	86	Feeding	CSM
194	86	Feeding	CSM
197	86	Feeding	CSM
198	86	Feeding	CSM
201	86	Feeding	CSM
202	86	Feeding	CSM
204	86	Feeding	CSM
205	86	Feeding	CSM
207	86	Feeding	CSM
208	86	Feeding	CSM
209	86	Feeding	CSM
210	86	Feeding	CSM
118	87	Feeding	CSM
121	87	Feeding	CSM
141	90	Feeding	CSM
143	90	Feeding	CSM
144	90	Feeding	CSM
145	90	Feeding	CSM
146	90	Feeding	CSM
147	90	Feeding	CSM
148	90	Feeding	CSM
151	90	Feeding	CSM
154	90	Feeding	CSM
155	90	Feeding	CSM
157	90	Feeding	CSM
158	90	Feeding	CSM
159	90	Feeding	CSM
161	90	Feeding	CSM
163	90	Feeding	CSM
164	90	Feeding	CSM
168	90	Feeding	CSM
169	90	Feeding	CSM
170	90	Feeding	CSM
172	90	Feeding	CSM
173	90	Feeding	CSM
174	90	Feeding	CSM
175	90	Feeding	CSM
176	90	Feeding	CSM
177	90	Feeding	CSM
178	90	Feeding	CSM
181	90	Feeding	CSM
182	90	Feeding	CSM
183	90	Feeding	CSM
187	90	Feeding	CSM
189	90	Feeding	CSM
190	90	Feeding	CSM
194	90	Feeding	CSM
197	90	Feeding	CSM
198	90	Feeding	CSM
201	90	Feeding	CSM
202	90	Feeding	CSM
204	90	Feeding	CSM
205	90	Feeding	CSM
207	90	Feeding	CSM
208	90	Feeding	CSM
209	90	Feeding	CSM
210	90	Feeding	CSM
12	92	Feeding	CSM
6	94	Feeding	CSM
6	99	Feeding	CSM
10	99	Feeding	CSM
12	104	Feeding	CSM
93	106	Feeding	CSM
94	106	Feeding	CSM
102	106	Feeding	CSM
106	106	Feeding	CSM
109	106	Feeding	CSM
6	110	Feeding	CSM
6	94	Feeding	CSM
12	111	Feeding	CSM
12	112	Feeding	CSM
21	112	Feeding	CSM
25	112	Feeding	CSM
44	112	Feeding	CSM
61	112	Feeding	CSM
64	112	Feeding	CSM
65	112	Feeding	CSM
66	112	Feeding	CSM
67	112	Feeding	CSM
68	112	Feeding	CSM
70	112	Feeding	CSM
71	112	Feeding	CSM
72	112	Feeding	CSM
73	112	Feeding	CSM
92	112	Feeding	CSM
104	112	Feeding	CSM
6	113	Feeding	CSM
10	113	Feeding	CSM
25	113	Feeding	CSM
35	113	Feeding	CSM
44	113	Feeding	CSM
51	113	Feeding	CSM
53	113	Feeding	CSM
61	113	Feeding	CSM
64	113	Feeding	CSM
65	113	Feeding	CSM
66	113	Feeding	CSM
67	113	Feeding	CSM
68	113	Feeding	CSM
70	113	Feeding	CSM
71	113	Feeding	CSM
72	113	Feeding	CSM
73	113	Feeding	CSM
75	113	Feeding	CSM
93	113	Feeding	CSM
94	113	Feeding	CSM
93	113	Feeding	CSM
94	113	Feeding	CSM
6	114	Feeding	CSM
10	114	Feeding	CSM
16	114	Feeding	CSM
25	114	Feeding	CSM
35	114	Feeding	CSM
44	114	Feeding	CSM
50	114	Feeding	CSM
51	114	Feeding	CSM
53	114	Feeding	CSM
61	114	Feeding	CSM
64	114	Feeding	CSM
65	114	Feeding	CSM
66	114	Feeding	CSM
67	114	Feeding	CSM
68	114	Feeding	CSM
70	114	Feeding	CSM
71	114	Feeding	CSM
72	114	Feeding	CSM
73	114	Feeding	CSM
75	114	Feeding	CSM
79	114	Feeding	CSM
82	114	Feeding	CSM
99	114	Feeding	CSM
93	114	Feeding	CSM
94	114	Feeding	CSM
94	114	Feeding	CSM
113	114	Feeding	CSM
115	114	Feeding	CSM
213	114	Feeding	CSM
6	115	Feeding	CSM
10	115	Feeding	CSM
50	116	Feeding	CSM
89	116	Feeding	CSM
99	116	Feeding	CSM
100	116	Feeding	CSM
113	116	Feeding	CSM
114	116	Feeding	CSM
119	116	Feeding	CSM
122	116	Feeding	CSM
127	116	Feeding	CSM
10	118	Feeding	CSM
21	118	Feeding	CSM
25	118	Feeding	CSM
44	118	Feeding	CSM
61	118	Feeding	CSM
64	118	Feeding	CSM
65	118	Feeding	CSM
66	118	Feeding	CSM
67	118	Feeding	CSM
68	118	Feeding	CSM
70	118	Feeding	CSM
71	118	Feeding	CSM
72	118	Feeding	CSM
73	118	Feeding	CSM
92	118	Feeding	CSM
104	118	Feeding	CSM
21	119	Feeding	CSM
25	119	Feeding	CSM
44	119	Feeding	CSM
61	119	Feeding	CSM
64	119	Feeding	CSM
65	119	Feeding	CSM
66	119	Feeding	CSM
67	119	Feeding	CSM
68	119	Feeding	CSM
70	119	Feeding	CSM
71	119	Feeding	CSM
72	119	Feeding	CSM
73	119	Feeding	CSM
89	119	Feeding	CSM
99	119	Feeding	CSM
100	119	Feeding	CSM
104	119	Feeding	CSM
110	119	Feeding	CSM
89	120	Feeding	CSM
99	120	Feeding	CSM
100	120	Feeding	CSM
10	121	Feeding	CSM
25	121	Feeding	CSM
35	121	Feeding	CSM
44	121	Feeding	CSM
25	121	Feeding	CSM
44	121	Feeding	CSM
51	121	Feeding	CSM
53	121	Feeding	CSM
61	121	Feeding	CSM
64	121	Feeding	CSM
65	121	Feeding	CSM
66	121	Feeding	CSM
67	121	Feeding	CSM
68	121	Feeding	CSM
70	121	Feeding	CSM
71	121	Feeding	CSM
72	121	Feeding	CSM
73	121	Feeding	CSM
75	121	Feeding	CSM
76	121	Feeding	CSM
89	121	Feeding	CSM
92	121	Feeding	CSM
99	121	Feeding	CSM
100	121	Feeding	CSM
104	121	Feeding	CSM
110	121	Feeding	CSM
86	121	Feeding	CSM
90	121	Feeding	CSM
93	121	Feeding	CSM
94	121	Feeding	CSM
10	122	Feeding	CSM
50	122	Feeding	CSM
89	122	Feeding	CSM
99	122	Feeding	CSM
100	122	Feeding	CSM
102	122	Feeding	CSM
109	122	Feeding	CSM
110	122	Feeding	CSM
93	122	Feeding	CSM
94	122	Feeding	CSM
94	122	Feeding	CSM
111	122	Feeding	CSM
112	122	Feeding	CSM
113	122	Feeding	CSM
114	122	Feeding	CSM
115	122	Feeding	CSM
119	122	Feeding	CSM
120	122	Feeding	CSM
121	122	Feeding	CSM
211	122	Feeding	CSM
44	125	Feeding	CSM
50	125	Feeding	CSM
53	125	Feeding	CSM
64	125	Feeding	CSM
65	125	Feeding	CSM
67	125	Feeding	CSM
68	125	Feeding	CSM
70	125	Feeding	CSM
71	125	Feeding	CSM
72	125	Feeding	CSM
73	125	Feeding	CSM
89	125	Feeding	CSM
99	125	Feeding	CSM
100	125	Feeding	CSM
102	125	Feeding	CSM
109	125	Feeding	CSM
111	125	Feeding	CSM
112	125	Feeding	CSM
113	125	Feeding	CSM
114	125	Feeding	CSM
115	125	Feeding	CSM
119	125	Feeding	CSM
120	125	Feeding	CSM
121	125	Feeding	CSM
211	125	Feeding	CSM
50	127	Feeding	CSM
89	127	Feeding	CSM
99	127	Feeding	CSM
102	127	Feeding	CSM
109	127	Feeding	CSM
111	127	Feeding	CSM
112	127	Feeding	CSM
113	127	Feeding	CSM
114	127	Feeding	CSM
115	127	Feeding	CSM
119	127	Feeding	CSM
120	127	Feeding	CSM
121	127	Feeding	CSM
211	127	Feeding	CSM
50	132	Feeding	CSM
89	132	Feeding	CSM
99	132	Feeding	CSM
102	132	Feeding	CSM
109	132	Feeding	CSM
113	132	Feeding	CSM
114	132	Feeding	CSM
116	132	Feeding	CSM
119	132	Feeding	CSM
120	132	Feeding	CSM
121	132	Feeding	CSM
125	132	Feeding	CSM
132	132	Feeding	CSM
50	139	Feeding	CSM
64	139	Feeding	CSM
65	139	Feeding	CSM
67	139	Feeding	CSM
68	139	Feeding	CSM
70	139	Feeding	CSM
71	139	Feeding	CSM
72	139	Feeding	CSM
73	139	Feeding	CSM
111	139	Feeding	CSM
112	139	Feeding	CSM
113	139	Feeding	CSM
114	139	Feeding	CSM
115	139	Feeding	CSM
118	139	Feeding	CSM
119	139	Feeding	CSM
120	139	Feeding	CSM
121	139	Feeding	CSM
122	139	Feeding	CSM
125	139	Feeding	CSM
127	139	Feeding	CSM
132	139	Feeding	CSM
211	139	Feeding	CSM
50	140	Feeding	CSM
64	140	Feeding	CSM
65	140	Feeding	CSM
67	140	Feeding	CSM
68	140	Feeding	CSM
70	140	Feeding	CSM
71	140	Feeding	CSM
72	140	Feeding	CSM
73	140	Feeding	CSM
111	140	Feeding	CSM
112	140	Feeding	CSM
113	140	Feeding	CSM
114	140	Feeding	CSM
115	140	Feeding	CSM
119	140	Feeding	CSM
211	140	Feeding	CSM
25	141	Feeding	CSM
35	141	Feeding	CSM
44	141	Feeding	CSM
51	141	Feeding	CSM
53	141	Feeding	CSM
79	141	Feeding	CSM
93	141	Feeding	CSM
94	141	Feeding	CSM
110	141	Feeding	CSM
86	141	Feeding	CSM
90	141	Feeding	CSM
119	141	Feeding	CSM
121	141	Feeding	CSM
5	143	Feeding	CSM
7	143	Feeding	CSM
8	143	Feeding	CSM
9	143	Feeding	CSM
10	143	Feeding	CSM
11	143	Feeding	CSM
16	143	Feeding	CSM
64	143	Feeding	CSM
65	143	Feeding	CSM
67	143	Feeding	CSM
99	143	Feeding	CSM
212	143	Feeding	CSM
213	143	Feeding	CSM
50	144	Feeding	CSM
64	144	Feeding	CSM
65	144	Feeding	CSM
67	144	Feeding	CSM
68	144	Feeding	CSM
70	144	Feeding	CSM
71	144	Feeding	CSM
72	144	Feeding	CSM
73	144	Feeding	CSM
113	144	Feeding	CSM
114	144	Feeding	CSM
118	144	Feeding	CSM
12	145	Feeding	CSM
16	145	Feeding	CSM
75	145	Feeding	CSM
99	145	Feeding	CSM
86	145	Feeding	CSM
90	145	Feeding	CSM
93	145	Feeding	CSM
94	145	Feeding	CSM
93	145	Feeding	CSM
94	145	Feeding	CSM
213	145	Feeding	CSM
25	146	Feeding	CSM
35	146	Feeding	CSM
44	146	Feeding	CSM
50	146	Feeding	CSM
51	146	Feeding	CSM
53	146	Feeding	CSM
61	146	Feeding	CSM
64	146	Feeding	CSM
65	146	Feeding	CSM
66	146	Feeding	CSM
67	146	Feeding	CSM
68	146	Feeding	CSM
70	146	Feeding	CSM
79	146	Feeding	CSM
89	146	Feeding	CSM
93	146	Feeding	CSM
94	146	Feeding	CSM
99	146	Feeding	CSM
102	146	Feeding	CSM
109	146	Feeding	CSM
113	146	Feeding	CSM
114	146	Feeding	CSM
115	146	Feeding	CSM
119	146	Feeding	CSM
50	147	Feeding	CSM
113	147	Feeding	CSM
114	147	Feeding	CSM
115	147	Feeding	CSM
116	147	Feeding	CSM
118	147	Feeding	CSM
119	147	Feeding	CSM
120	147	Feeding	CSM
121	147	Feeding	CSM
122	147	Feeding	CSM
125	147	Feeding	CSM
127	147	Feeding	CSM
132	147	Feeding	CSM
118	148	Feeding	CSM
120	148	Feeding	CSM
121	148	Feeding	CSM
50	151	Feeding	CSM
64	151	Feeding	CSM
65	151	Feeding	CSM
66	151	Feeding	CSM
67	151	Feeding	CSM
68	151	Feeding	CSM
70	151	Feeding	CSM
71	151	Feeding	CSM
72	151	Feeding	CSM
73	151	Feeding	CSM
113	151	Feeding	CSM
114	151	Feeding	CSM
118	151	Feeding	CSM
50	154	Feeding	CSM
64	154	Feeding	CSM
65	154	Feeding	CSM
66	154	Feeding	CSM
67	154	Feeding	CSM
68	154	Feeding	CSM
70	154	Feeding	CSM
75	154	Feeding	CSM
79	154	Feeding	CSM
99	154	Feeding	CSM
113	154	Feeding	CSM
114	154	Feeding	CSM
115	154	Feeding	CSM
12	155	Feeding	CSM
16	155	Feeding	CSM
75	155	Feeding	CSM
99	155	Feeding	CSM
86	155	Feeding	CSM
90	155	Feeding	CSM
93	155	Feeding	CSM
94	155	Feeding	CSM
93	155	Feeding	CSM
94	155	Feeding	CSM
213	155	Feeding	CSM
50	157	Feeding	CSM
64	157	Feeding	CSM
65	157	Feeding	CSM
66	157	Feeding	CSM
67	157	Feeding	CSM
68	157	Feeding	CSM
70	157	Feeding	CSM
71	157	Feeding	CSM
72	157	Feeding	CSM
73	157	Feeding	CSM
113	157	Feeding	CSM
114	157	Feeding	CSM
118	157	Feeding	CSM
121	157	Feeding	CSM
118	158	Feeding	CSM
119	158	Feeding	CSM
120	158	Feeding	CSM
121	158	Feeding	CSM
12	159	Feeding	CSM
16	159	Feeding	CSM
75	159	Feeding	CSM
99	159	Feeding	CSM
86	159	Feeding	CSM
90	159	Feeding	CSM
93	159	Feeding	CSM
94	159	Feeding	CSM
93	159	Feeding	CSM
94	159	Feeding	CSM
213	159	Feeding	CSM
164	161	Feeding	CSM
178	161	Feeding	CSM
201	161	Feeding	CSM
207	161	Feeding	CSM
116	163	Feeding	CSM
118	163	Feeding	CSM
119	163	Feeding	CSM
120	163	Feeding	CSM
121	163	Feeding	CSM
122	163	Feeding	CSM
125	163	Feeding	CSM
127	163	Feeding	CSM
132	163	Feeding	CSM
25	164	Feeding	CSM
35	164	Feeding	CSM
44	164	Feeding	CSM
51	164	Feeding	CSM
53	164	Feeding	CSM
64	164	Feeding	CSM
65	164	Feeding	CSM
67	164	Feeding	CSM
68	164	Feeding	CSM
70	164	Feeding	CSM
79	164	Feeding	CSM
89	164	Feeding	CSM
99	164	Feeding	CSM
102	164	Feeding	CSM
109	164	Feeding	CSM
120	164	Feeding	CSM
121	164	Feeding	CSM
116	168	Feeding	CSM
118	168	Feeding	CSM
119	168	Feeding	CSM
120	168	Feeding	CSM
121	168	Feeding	CSM
122	168	Feeding	CSM
125	168	Feeding	CSM
127	168	Feeding	CSM
132	168	Feeding	CSM
116	169	Feeding	CSM
118	169	Feeding	CSM
119	169	Feeding	CSM
120	169	Feeding	CSM
121	169	Feeding	CSM
122	169	Feeding	CSM
125	169	Feeding	CSM
127	169	Feeding	CSM
132	169	Feeding	CSM
118	170	Feeding	CSM
119	170	Feeding	CSM
120	170	Feeding	CSM
121	170	Feeding	CSM
25	172	Feeding	CSM
35	172	Feeding	CSM
44	172	Feeding	CSM
51	172	Feeding	CSM
53	172	Feeding	CSM
79	172	Feeding	CSM
93	172	Feeding	CSM
94	172	Feeding	CSM
86	172	Feeding	CSM
90	172	Feeding	CSM
119	172	Feeding	CSM
12	173	Feeding	CSM
16	173	Feeding	CSM
75	173	Feeding	CSM
99	173	Feeding	CSM
86	173	Feeding	CSM
90	173	Feeding	CSM
93	173	Feeding	CSM
94	173	Feeding	CSM
94	173	Feeding	CSM
213	173	Feeding	CSM
93	174	Feeding	CSM
94	174	Feeding	CSM
102	174	Feeding	CSM
109	174	Feeding	CSM
50	175	Feeding	CSM
61	175	Feeding	CSM
71	175	Feeding	CSM
72	175	Feeding	CSM
73	175	Feeding	CSM
111	175	Feeding	CSM
112	175	Feeding	CSM
113	175	Feeding	CSM
114	175	Feeding	CSM
115	175	Feeding	CSM
119	175	Feeding	CSM
211	175	Feeding	CSM
25	176	Feeding	CSM
35	176	Feeding	CSM
44	176	Feeding	CSM
50	176	Feeding	CSM
51	176	Feeding	CSM
53	176	Feeding	CSM
64	176	Feeding	CSM
65	176	Feeding	CSM
67	176	Feeding	CSM
68	176	Feeding	CSM
70	176	Feeding	CSM
71	176	Feeding	CSM
72	176	Feeding	CSM
73	176	Feeding	CSM
75	176	Feeding	CSM
76	176	Feeding	CSM
79	176	Feeding	CSM
82	176	Feeding	CSM
89	176	Feeding	CSM
99	176	Feeding	CSM
93	176	Feeding	CSM
94	176	Feeding	CSM
93	176	Feeding	CSM
94	176	Feeding	CSM
113	176	Feeding	CSM
119	176	Feeding	CSM
121	176	Feeding	CSM
50	177	Feeding	CSM
93	177	Feeding	CSM
94	177	Feeding	CSM
113	177	Feeding	CSM
114	177	Feeding	CSM
115	177	Feeding	CSM
116	177	Feeding	CSM
118	177	Feeding	CSM
119	177	Feeding	CSM
120	177	Feeding	CSM
121	177	Feeding	CSM
122	177	Feeding	CSM
125	177	Feeding	CSM
127	177	Feeding	CSM
132	177	Feeding	CSM
25	178	Feeding	CSM
35	178	Feeding	CSM
44	178	Feeding	CSM
51	178	Feeding	CSM
53	178	Feeding	CSM
64	178	Feeding	CSM
65	178	Feeding	CSM
67	178	Feeding	CSM
79	178	Feeding	CSM
93	178	Feeding	CSM
94	178	Feeding	CSM
99	178	Feeding	CSM
100	178	Feeding	CSM
102	178	Feeding	CSM
109	178	Feeding	CSM
93	178	Feeding	CSM
94	178	Feeding	CSM
93	178	Feeding	CSM
94	178	Feeding	CSM
120	178	Feeding	CSM
121	178	Feeding	CSM
25	181	Feeding	CSM
35	181	Feeding	CSM
44	181	Feeding	CSM
50	181	Feeding	CSM
51	181	Feeding	CSM
53	181	Feeding	CSM
64	181	Feeding	CSM
65	181	Feeding	CSM
67	181	Feeding	CSM
68	181	Feeding	CSM
70	181	Feeding	CSM
82	181	Feeding	CSM
89	181	Feeding	CSM
99	181	Feeding	CSM
102	181	Feeding	CSM
109	181	Feeding	CSM
113	181	Feeding	CSM
114	181	Feeding	CSM
115	181	Feeding	CSM
119	181	Feeding	CSM
5	182	Feeding	CSM
7	182	Feeding	CSM
8	182	Feeding	CSM
9	182	Feeding	CSM
10	182	Feeding	CSM
11	182	Feeding	CSM
16	182	Feeding	CSM
75	182	Feeding	CSM
79	182	Feeding	CSM
99	182	Feeding	CSM
86	182	Feeding	CSM
90	182	Feeding	CSM
93	182	Feeding	CSM
94	182	Feeding	CSM
94	182	Feeding	CSM
212	182	Feeding	CSM
213	182	Feeding	CSM
50	183	Feeding	CSM
64	183	Feeding	CSM
65	183	Feeding	CSM
66	183	Feeding	CSM
67	183	Feeding	CSM
68	183	Feeding	CSM
70	183	Feeding	CSM
71	183	Feeding	CSM
72	183	Feeding	CSM
73	183	Feeding	CSM
113	183	Feeding	CSM
114	183	Feeding	CSM
118	183	Feeding	CSM
50	187	Feeding	CSM
99	187	Feeding	CSM
113	187	Feeding	CSM
114	187	Feeding	CSM
115	187	Feeding	CSM
116	187	Feeding	CSM
118	187	Feeding	CSM
119	187	Feeding	CSM
120	187	Feeding	CSM
121	187	Feeding	CSM
122	187	Feeding	CSM
125	187	Feeding	CSM
127	187	Feeding	CSM
132	187	Feeding	CSM
50	189	Feeding	CSM
64	189	Feeding	CSM
65	189	Feeding	CSM
66	189	Feeding	CSM
67	189	Feeding	CSM
68	189	Feeding	CSM
70	189	Feeding	CSM
71	189	Feeding	CSM
72	189	Feeding	CSM
73	189	Feeding	CSM
113	189	Feeding	CSM
114	189	Feeding	CSM
118	189	Feeding	CSM
116	190	Feeding	CSM
118	190	Feeding	CSM
119	190	Feeding	CSM
120	190	Feeding	CSM
121	190	Feeding	CSM
122	190	Feeding	CSM
125	190	Feeding	CSM
127	190	Feeding	CSM
132	190	Feeding	CSM
5	194	Feeding	CSM
7	194	Feeding	CSM
8	194	Feeding	CSM
10	194	Feeding	CSM
11	194	Feeding	CSM
16	194	Feeding	CSM
21	194	Feeding	CSM
25	194	Feeding	CSM
35	194	Feeding	CSM
44	194	Feeding	CSM
53	194	Feeding	CSM
64	194	Feeding	CSM
65	194	Feeding	CSM
75	194	Feeding	CSM
79	194	Feeding	CSM
89	194	Feeding	CSM
99	194	Feeding	CSM
100	194	Feeding	CSM
86	194	Feeding	CSM
90	194	Feeding	CSM
93	194	Feeding	CSM
94	194	Feeding	CSM
93	194	Feeding	CSM
94	194	Feeding	CSM
213	194	Feeding	CSM
25	197	Feeding	CSM
35	197	Feeding	CSM
44	197	Feeding	CSM
51	197	Feeding	CSM
53	197	Feeding	CSM
64	197	Feeding	CSM
65	197	Feeding	CSM
67	197	Feeding	CSM
89	197	Feeding	CSM
93	197	Feeding	CSM
94	197	Feeding	CSM
50	198	Feeding	CSM
93	198	Feeding	CSM
94	198	Feeding	CSM
113	198	Feeding	CSM
114	198	Feeding	CSM
115	198	Feeding	CSM
116	198	Feeding	CSM
118	198	Feeding	CSM
119	198	Feeding	CSM
120	198	Feeding	CSM
121	198	Feeding	CSM
122	198	Feeding	CSM
125	198	Feeding	CSM
127	198	Feeding	CSM
132	198	Feeding	CSM
25	201	Feeding	CSM
35	201	Feeding	CSM
44	201	Feeding	CSM
50	201	Feeding	CSM
51	201	Feeding	CSM
53	201	Feeding	CSM
61	201	Feeding	CSM
64	201	Feeding	CSM
65	201	Feeding	CSM
67	201	Feeding	CSM
75	201	Feeding	CSM
79	201	Feeding	CSM
89	201	Feeding	CSM
93	201	Feeding	CSM
94	201	Feeding	CSM
113	201	Feeding	CSM
50	202	Feeding	CSM
64	202	Feeding	CSM
65	202	Feeding	CSM
66	202	Feeding	CSM
67	202	Feeding	CSM
68	202	Feeding	CSM
70	202	Feeding	CSM
71	202	Feeding	CSM
72	202	Feeding	CSM
73	202	Feeding	CSM
79	202	Feeding	CSM
99	202	Feeding	CSM
111	202	Feeding	CSM
112	202	Feeding	CSM
113	202	Feeding	CSM
114	202	Feeding	CSM
115	202	Feeding	CSM
211	202	Feeding	CSM
116	205	Feeding	CSM
118	205	Feeding	CSM
119	205	Feeding	CSM
120	205	Feeding	CSM
[truncated: 1,757 more rows]
