# Supplementary material for: An ecological network approach to predict ecosystem service vulnerability to species losses
Source: Nat Commun. 2021 Mar 11;12:1586. doi: 10.1038/s41467-021-21824-x (PMC7952599; doi:10.1038/s41467-021-21824-x)
Supplement: Supplementary file 6 — Supplementary Data 3 [file 41467_2021_21824_MOESM6_ESM.csv]

Supplementary Data 3. Final list of vulnerable species by system.
System	Common Name	Organismal Group	Threat	Reference
CSM	California Softshell Clam	bivalve	Acidification	(Byrne n.d.; Scavia et al. 2002; Dove & Sammut 2007; Gazeau et al. 2007, 2010, 2011; Amaral et al. 2012; Bressan et al. 2014; Gobler et al. 2014)
CSM	Bent-nosed Clam	bivalve	Acidification	(Byrne n.d.; Scavia et al. 2002; Dove & Sammut 2007; Gazeau et al. 2007, 2010, 2011; Amaral et al. 2012; Bressan et al. 2014; Gobler et al. 2014)
CSM	White Sand Macoma	bivalve	Acidification	(Byrne n.d.; Scavia et al. 2002; Dove & Sammut 2007; Gazeau et al. 2007, 2010, 2011; Amaral et al. 2012; Bressan et al. 2014; Gobler et al. 2014)
CSM	Blue Mussel	bivalve	Acidification	(Byrne n.d.; Scavia et al. 2002; Dove & Sammut 2007; Gazeau et al. 2007, 2010, 2011; Amaral et al. 2012; Bressan et al. 2014; Gobler et al. 2014)
CSM	California Mahogany Clam	bivalve	Acidification	(Byrne n.d.; Scavia et al. 2002; Dove & Sammut 2007; Gazeau et al. 2007, 2010, 2011; Amaral et al. 2012; Bressan et al. 2014; Gobler et al. 2014)
CSM	Pacific Littleneck Clam	bivalve	Acidification	(Byrne n.d.; Scavia et al. 2002; Dove & Sammut 2007; Gazeau et al. 2007, 2010, 2011; Amaral et al. 2012; Bressan et al. 2014; Gobler et al. 2014)
CSM	Butter Clam	bivalve	Acidification	(Byrne n.d.; Scavia et al. 2002; Dove & Sammut 2007; Gazeau et al. 2007, 2010, 2011; Amaral et al. 2012; Bressan et al. 2014; Gobler et al. 2014)
CSM	Fat Jackknife Clam	bivalve	Acidification	(Byrne n.d.; Scavia et al. 2002; Dove & Sammut 2007; Gazeau et al. 2007, 2010, 2011; Amaral et al. 2012; Bressan et al. 2014; Gobler et al. 2014)
CSM	California Jackknife Clam	bivalve	Acidification	(Byrne n.d.; Scavia et al. 2002; Dove & Sammut 2007; Gazeau et al. 2007, 2010, 2011; Amaral et al. 2012; Bressan et al. 2014; Gobler et al. 2014)
CSM	Lesser Tagelus	bivalve	Acidification	(Byrne n.d.; Scavia et al. 2002; Dove & Sammut 2007; Gazeau et al. 2007, 2010, 2011; Amaral et al. 2012; Bressan et al. 2014; Gobler et al. 2014)
CSM	oniscidean	isopod	Acidification	(Alenius & Munguia 2012)
CSM	harpacticoid	copepod	Acidification	(Jayalakshmi et al. 2016)
CSM	oniscidean	isopod	Pollution	(Jones 1975; Concepts Controv. Tidal Marsh Ecol. 2000)
CSM	ostracod-planktonic	ostracod	Pollution	(Concepts Controv. Tidal Marsh Ecol. 2000; Ruiz et al. 2005)
CSM	Green Crab	crab	Pollution	(Elumalai et al. 2002)
CSM	Blue Mussel	bivalve	Pollution	(Hvilsom 1983)
CSM	Staghorn Sculpin	fish	Eutrophication, hypoxia	(Concepts Controv. Tidal Marsh Ecol. 2000; Kennish 2002; Jeppesen et al. 2018)
CSM	ostracod-planktonic	ostracod	Hypoxia	(Ruiz et al. 2005)
EPB	Chione californiensis	bivalve	Acidification	(Byrne n.d.; Scavia et al. 2002; Dove & Sammut 2007; Gazeau et al. 2007, 2010, 2011; Amaral et al. 2012; Bressan et al. 2014; Gobler et al. 2014)
EPB	Chione fluctifraga	bivalve	Acidification	(Byrne n.d.; Scavia et al. 2002; Dove & Sammut 2007; Gazeau et al. 2007, 2010, 2011; Amaral et al. 2012; Bressan et al. 2014; Gobler et al. 2014)
EPB	California Softshell Clam	bivalve	Acidification	(Byrne n.d.; Scavia et al. 2002; Dove & Sammut 2007; Gazeau et al. 2007, 2010, 2011; Amaral et al. 2012; Bressan et al. 2014; Gobler et al. 2014)
EPB	Ribbed Mussel	bivalve	Acidification	(Byrne n.d.; Scavia et al. 2002; Dove & Sammut 2007; Gazeau et al. 2007, 2010, 2011; Amaral et al. 2012; Bressan et al. 2014; Gobler et al. 2014)
EPB	Pacific Eggcockle	bivalve	Acidification	(Byrne n.d.; Scavia et al. 2002; Dove & Sammut 2007; Gazeau et al. 2007, 2010, 2011; Amaral et al. 2012; Bressan et al. 2014; Gobler et al. 2014)
EPB	Bent-nosed Clam	bivalve	Acidification	(Byrne n.d.; Scavia et al. 2002; Dove & Sammut 2007; Gazeau et al. 2007, 2010, 2011; Amaral et al. 2012; Bressan et al. 2014; Gobler et al. 2014)
EPB	Pacific Littleneck Clam	bivalve	Acidification	(Byrne n.d.; Scavia et al. 2002; Dove & Sammut 2007; Gazeau et al. 2007, 2010, 2011; Amaral et al. 2012; Bressan et al. 2014; Gobler et al. 2014)
EPB	Protothaca?	bivalve	Acidification	(Byrne n.d.; Scavia et al. 2002; Dove & Sammut 2007; Gazeau et al. 2007, 2010, 2011; Amaral et al. 2012; Bressan et al. 2014; Gobler et al. 2014)
EPB	Fat Jackknife Clam	bivalve	Acidification	(Byrne n.d.; Scavia et al. 2002; Dove & Sammut 2007; Gazeau et al. 2007, 2010, 2011; Amaral et al. 2012; Bressan et al. 2014; Gobler et al. 2014)
EPB	Lesser Tagelus	bivalve	Acidification	(Byrne n.d.; Scavia et al. 2002; Dove & Sammut 2007; Gazeau et al. 2007, 2010, 2011; Amaral et al. 2012; Bressan et al. 2014; Gobler et al. 2014)
EPB	unk bivalve	bivalve	Acidification	(Byrne n.d.; Scavia et al. 2002; Dove & Sammut 2007; Gazeau et al. 2007, 2010, 2011; Amaral et al. 2012; Bressan et al. 2014; Gobler et al. 2014)
EPB	opisthobranch	gastropod	Acidification	(Coleman et al. 2014)
EPB	Green Crab	crab	Pollution	(Elumalai et al. 2002)
EPB	Californian Anchovy	fish	Pollution	(Rice et al. 1980)
EPB	Bay Blenny	fish	Hypoxia	(Breitburg 2002)
EPB	brown cucumber	holothurian	hypoxia	(Lawrence 1996)
EPB	cucumber	holothurian	hypoxia	(Lawrence 1996)
EPB	white cucumber	holothurian	hypoxia	(Lawrence 1996)
EPB	harpacticoid	copepod	Acidification	(Jayalakshmi et al. 2016)
EPB	ostracod-planktonic	ostracod	Pollution	(Jones 1975; Concepts Controv. Tidal Marsh Ecol. 2000)
BSQ	Blue Mussel	bivalve	Acidification, Pollution	(Byrne n.d.; Hvilsom 1983; Scavia et al. 2002; Dove & Sammut 2007; Gazeau et al. 2007, 2010, 2011; Amaral et al. 2012; Bressan et al. 2014; Gobler et al. 2014)
BSQ	harpacticoid	copepod	Acidification	(Jayalakshmi et al. 2016)
BSQ	ostracod	ostracod	Pollution	(Concepts Controv. Tidal Marsh Ecol. 2000; Ruiz et al. 2005)
BSQ	ostracod-planktonic	ostracod	Pollution	(Concepts Controv. Tidal Marsh Ecol. 2000; Ruiz et al. 2005)
BSQ	Paracerceis sp.	isopod	Pollution	(Jones 1975; Concepts Controv. Tidal Marsh Ecol. 2000)
